# Supplementary material for: In Silico Discovery of ABZI Nitrogen Heterocycle STING Agonists via 3D-QSAR, Molecular Dynamics, and AI-Based Synthesis Prediction
Source: Pharmaceuticals (Basel). 2026 Feb 28;19(3):387. doi: 10.3390/ph19030387 (PMC13028874; doi:10.3390/ph19030387)
Supplement: Supplementary file 1 [file pharmaceuticals-19-00387-s001.zip]

Archive with 1 entries (1 files):
- pharmaceuticals-4140722-supplementary.pdf
